# Supplementary material for: Rasch Analysis of Self-Reported Adherence to Patient-Centered Physical Therapy Scale among Japanese Physical Therapists: Cross-Sectional Study
Source: Int J Environ Res Public Health. 2021 Sep 29;18(19):10282. doi: 10.3390/ijerph181910282 (PMC8508273; doi:10.3390/ijerph181910282)
Supplement: Supplementary file 1 [file ijerph-18-10282-s001.zip]

Archive with 3 entries (3 files):
- Supplementary table S2.pdf
- Supplementary table S3.pdf
- Supplementary table S1.pdf
